# Supplementary material for: Sirt3 Pharmacologically Promotes Insulin Sensitivity through PI3/AKT/mTOR and Their Downstream Pathway in Adipocytes
Source: Int J Mol Sci. 2022 Mar 29;23(7):3740. doi: 10.3390/ijms23073740 (PMC8998733; doi:10.3390/ijms23073740)
Supplement: Supplementary file 1 [file ijms-23-03740-s001.zip]

Archive with 1 entries (1 files):
- ijms-1610434-supplementary.pdf
